# Supplementary material for: Features of Patients Receiving Extracorporeal Membrane Oxygenation Relative to Cardiogenic Shock Onset: A Single-Centre Experience
Source: Medicina (Kaunas). 2021 Aug 27;57(9):886. doi: 10.3390/medicina57090886 (PMC8465743; doi:10.3390/medicina57090886)
Supplement: Supplementary file 1 [file medicina-57-00886-s001.zip]

Archive with 2 entries (2 files):
- Supplementary_FigS1.TIF
- Supplementary_TableS1.pdf
